# Supplementary material for: Physiological Oxygen Levels Differentially Regulate Adipokine Production in Abdominal and Femoral Adipocytes from Individuals with Obesity Versus Normal Weight
Source: Cells. 2022 Nov 8;11(22):3532. doi: 10.3390/cells11223532 (PMC9688196; doi:10.3390/cells11223532)
Supplement: Supplementary file 1 [file cells-11-03532-s001.zip]

Archive with 1 entries (1 files):
- cells-1980981-supplementary.pdf
